# Supplementary material for: BtuB TonB-dependent transporters and BtuG surface lipoproteins form stable complexes for vitamin B12 uptake in gut Bacteroides
Source: Nat Commun. 2023 Aug 5;14:4714. doi: 10.1038/s41467-023-40427-2 (PMC10404256; doi:10.1038/s41467-023-40427-2)
Supplement: Supplementary file 7 — Source Data [file 41467_2023_40427_MOESM7_ESM.zip]

Archive with 17 entries (16 files):
- Source Data/
- Source Data/Source Data uncropped gels.pdf
- __MACOSX/Source Data/._Source Data uncropped gels.pdf
- Source Data/.DS_Store
- __MACOSX/Source Data/._.DS_Store
- Source Data/F3a.png
- __MACOSX/Source Data/._F3a.png
- Source Data/F1c.png
- __MACOSX/Source Data/._F1c.png
- Source Data/F1cbis.png
- __MACOSX/Source Data/._F1cbis.png
- Source Data/SourceDataGraphFigure6f.xlsx
- __MACOSX/Source Data/._SourceDataGraphFigure6f.xlsx
- Source Data/SupF1a.png
- __MACOSX/Source Data/._SupF1a.png
- Source Data/F6g.png
- __MACOSX/Source Data/._F6g.png
