# Supplementary material for: BtuB TonB-dependent transporters and BtuG surface lipoproteins form stable complexes for vitamin B12 uptake in gut Bacteroides
Source: Nat Commun. 2023 Aug 5;14:4714. doi: 10.1038/s41467-023-40427-2 (PMC10404256; doi:10.1038/s41467-023-40427-2)
Supplement: Supplementary file 7 — Source Data [file 41467_2023_40427_MOESM7_ESM.zip › Source Data/SourceDataGraphFigure6f.xlsx]

## Sheet: Plate 1 - Sheet1
Figure 6f
Software Version	2.09.1
Experiment File Path:	C:\Users\labuser\Desktop\Javier\mut8test11c-240423.xpt
Protocol File Path:	C:\Users\Public\Documents\Protocols\Protocols\satya.prt
Plate Number	Plate 1
Date	2023-04-24
Time	16:50:24
Reader Type:	Epoch
Reader Serial Number:	1402031B
Reading Type	Reader
Procedure Details
Plate Type	96 WELL PLATE
Eject plate on completion
Start Kinetic	Runtime 24:00:00 (HH:MM:SS), Interval 0:30:00, 49 Reads
Read	Absorbance Endpoint
	Full Plate
	Wavelengths: 600
	Read Speed: Normal, Delay: 100 msec, Measurements/Data Point: 8
End Kinetic
600
	Time	T° 600	A1	A2	A3	A4	A5	A6	A7	A8	A9	A10	A11	A12	B1	B2	B3	B4	B5	B6	B7	B8	B9	B10	B11	B12	C1	C2	C3	C4	C5	C6	C7	C8	C9	C10	C11	C12	D1	D2	D3	D4	D5	D6	D7	D8	D9	D10	D11
	00:00:00	0	0.114	0.134	0.134	0.137	0.121	0.133	0.135	0.138	0.119	0.134	0.14	0.131	0.115	0.139	0.136	0.132	0.118	0.134	0.136	0.132	0.114	0.133	0.131	0.131	0.117	0.129	0.132	0.151	0.118	0.136	0.129	0.129	0.118	0.138	0.135	0.137	0.114	0.135	0.135	0.134	0.121	0.131	0.136	0.129	0.115	0.135	0.13
	00:30:00	0	0.111	0.137	0.14	0.14	0.12	0.137	0.139	0.141	0.119	0.138	0.142	0.136	0.113	0.141	0.138	0.136	0.118	0.138	0.139	0.136	0.114	0.135	0.134	0.135	0.117	0.134	0.135	0.152	0.117	0.139	0.132	0.133	0.122	0.144	0.139	0.141	0.114	0.138	0.138	0.136	0.119	0.134	0.141	0.132	0.116	0.139	0.133
	01:00:00	0	0.11	0.14	0.146	0.144	0.119	0.141	0.143	0.145	0.118	0.141	0.145	0.138	0.112	0.144	0.141	0.139	0.117	0.14	0.142	0.139	0.112	0.137	0.137	0.137	0.115	0.136	0.138	0.155	0.115	0.141	0.134	0.136	0.119	0.146	0.141	0.143	0.114	0.14	0.141	0.141	0.116	0.136	0.142	0.134	0.113	0.141	0.138
	01:30:00	0	0.108	0.142	0.15	0.147	0.119	0.145	0.145	0.147	0.116	0.144	0.148	0.141	0.11	0.146	0.143	0.142	0.116	0.144	0.146	0.14	0.111	0.143	0.141	0.141	0.113	0.138	0.141	0.161	0.116	0.146	0.137	0.139	0.119	0.148	0.143	0.148	0.112	0.142	0.143	0.145	0.116	0.139	0.145	0.138	0.112	0.145	0.142
	02:00:00	0	0.108	0.144	0.153	0.148	0.117	0.145	0.148	0.15	0.116	0.145	0.15	0.145	0.11	0.147	0.145	0.144	0.115	0.147	0.148	0.144	0.11	0.145	0.144	0.144	0.112	0.139	0.142	0.162	0.114	0.149	0.139	0.142	0.117	0.149	0.147	0.15	0.111	0.143	0.145	0.146	0.115	0.141	0.147	0.141	0.111	0.148	0.143
	02:30:00	0	0.107	0.144	0.155	0.15	0.116	0.148	0.149	0.152	0.116	0.146	0.152	0.146	0.108	0.149	0.146	0.145	0.115	0.147	0.15	0.146	0.11	0.148	0.146	0.15	0.111	0.14	0.143	0.164	0.114	0.15	0.143	0.145	0.116	0.154	0.151	0.152	0.11	0.144	0.147	0.147	0.115	0.146	0.15	0.143	0.11	0.15	0.145
	03:00:00	0	0.106	0.145	0.158	0.149	0.114	0.148	0.15	0.153	0.115	0.147	0.154	0.146	0.108	0.15	0.148	0.146	0.114	0.149	0.152	0.149	0.11	0.149	0.148	0.149	0.11	0.141	0.144	0.166	0.113	0.153	0.146	0.147	0.117	0.155	0.15	0.153	0.109	0.144	0.147	0.148	0.113	0.147	0.152	0.146	0.11	0.155	0.146
	03:30:00	0	0.106	0.145	0.157	0.15	0.114	0.149	0.151	0.152	0.114	0.148	0.154	0.147	0.107	0.151	0.148	0.148	0.114	0.151	0.154	0.15	0.109	0.152	0.15	0.151	0.11	0.14	0.144	0.166	0.113	0.154	0.147	0.152	0.116	0.161	0.151	0.153	0.109	0.144	0.147	0.149	0.113	0.15	0.156	0.149	0.109	0.155	0.147
	04:00:00	0	0.105	0.145	0.155	0.15	0.113	0.148	0.15	0.152	0.113	0.147	0.154	0.147	0.106	0.153	0.15	0.151	0.113	0.152	0.156	0.152	0.109	0.154	0.156	0.154	0.11	0.143	0.143	0.167	0.112	0.154	0.15	0.152	0.113	0.163	0.152	0.154	0.108	0.144	0.148	0.149	0.113	0.15	0.158	0.148	0.109	0.158	0.147
	04:30:00	0	0.105	0.145	0.156	0.149	0.113	0.148	0.151	0.152	0.113	0.146	0.153	0.147	0.106	0.156	0.154	0.155	0.112	0.156	0.159	0.156	0.109	0.158	0.158	0.157	0.109	0.144	0.145	0.169	0.112	0.157	0.153	0.155	0.114	0.167	0.152	0.156	0.108	0.145	0.149	0.15	0.112	0.153	0.16	0.153	0.109	0.16	0.148
	05:00:00	0	0.104	0.144	0.156	0.149	0.112	0.149	0.151	0.152	0.112	0.146	0.152	0.146	0.106	0.16	0.158	0.158	0.112	0.162	0.164	0.16	0.108	0.166	0.161	0.162	0.109	0.146	0.149	0.171	0.111	0.16	0.154	0.16	0.114	0.17	0.155	0.157	0.107	0.146	0.151	0.152	0.111	0.154	0.163	0.155	0.108	0.163	0.149
	05:30:00	0	0.104	0.144	0.155	0.148	0.112	0.148	0.149	0.152	0.112	0.146	0.152	0.146	0.105	0.168	0.165	0.167	0.113	0.17	0.173	0.168	0.107	0.177	0.17	0.171	0.108	0.149	0.152	0.174	0.111	0.167	0.16	0.167	0.114	0.174	0.158	0.16	0.107	0.15	0.152	0.154	0.111	0.156	0.168	0.16	0.108	0.164	0.151
	06:00:00	0	0.104	0.142	0.156	0.148	0.111	0.149	0.15	0.151	0.112	0.145	0.151	0.145	0.105	0.176	0.173	0.178	0.111	0.18	0.184	0.179	0.107	0.197	0.181	0.181	0.108	0.154	0.156	0.18	0.111	0.174	0.169	0.173	0.111	0.178	0.163	0.166	0.107	0.152	0.157	0.158	0.111	0.159	0.175	0.168	0.107	0.167	0.154
	06:30:00	0	0.103	0.143	0.155	0.148	0.11	0.149	0.148	0.151	0.111	0.145	0.151	0.144	0.105	0.193	0.188	0.193	0.112	0.193	0.196	0.192	0.107	0.212	0.194	0.194	0.107	0.165	0.167	0.188	0.11	0.188	0.182	0.185	0.113	0.188	0.168	0.175	0.106	0.155	0.16	0.162	0.111	0.164	0.184	0.178	0.107	0.176	0.16
	07:00:00	0	0.103	0.142	0.155	0.148	0.11	0.149	0.148	0.152	0.111	0.144	0.15	0.144	0.104	0.205	0.201	0.208	0.111	0.209	0.211	0.211	0.106	0.221	0.209	0.208	0.107	0.175	0.173	0.199	0.11	0.204	0.199	0.2	0.109	0.2	0.18	0.187	0.106	0.165	0.171	0.171	0.111	0.171	0.196	0.191	0.107	0.189	0.166
	07:30:00	0	0.102	0.142	0.155	0.147	0.11	0.148	0.149	0.151	0.111	0.145	0.151	0.144	0.104	0.23	0.222	0.227	0.11	0.23	0.232	0.231	0.106	0.232	0.228	0.228	0.107	0.193	0.189	0.213	0.11	0.223	0.22	0.216	0.111	0.213	0.192	0.198	0.106	0.176	0.18	0.179	0.111	0.182	0.208	0.21	0.106	0.202	0.177
	08:00:00	0	0.102	0.143	0.154	0.147	0.109	0.148	0.149	0.151	0.111	0.146	0.151	0.143	0.103	0.261	0.255	0.258	0.109	0.254	0.257	0.255	0.106	0.248	0.249	0.25	0.106	0.211	0.208	0.23	0.109	0.24	0.24	0.236	0.111	0.228	0.208	0.215	0.105	0.19	0.191	0.193	0.11	0.195	0.223	0.231	0.106	0.225	0.19
	08:30:00	0	0.102	0.143	0.154	0.146	0.108	0.148	0.148	0.151	0.11	0.145	0.15	0.143	0.103	0.295	0.284	0.289	0.11	0.285	0.281	0.285	0.106	0.269	0.277	0.281	0.106	0.24	0.229	0.247	0.109	0.259	0.26	0.255	0.111	0.246	0.229	0.235	0.105	0.207	0.207	0.21	0.109	0.211	0.236	0.249	0.106	0.242	0.203
	09:00:00	0	0.102	0.142	0.153	0.145	0.108	0.149	0.148	0.151	0.11	0.146	0.15	0.143	0.103	0.348	0.332	0.34	0.11	0.322	0.319	0.323	0.105	0.297	0.309	0.314	0.105	0.267	0.252	0.266	0.109	0.276	0.281	0.277	0.109	0.266	0.251	0.261	0.105	0.227	0.225	0.228	0.11	0.227	0.256	0.265	0.105	0.253	0.222
	09:30:00	0	0.102	0.142	0.153	0.145	0.108	0.149	0.148	0.152	0.11	0.145	0.15	0.144	0.103	0.41	0.395	0.396	0.111	0.369	0.363	0.362	0.105	0.333	0.352	0.363	0.105	0.304	0.29	0.283	0.109	0.294	0.3	0.301	0.111	0.286	0.279	0.286	0.105	0.25	0.246	0.247	0.109	0.247	0.271	0.279	0.105	0.269	0.235
	10:00:00	0	0.101	0.141	0.153	0.145	0.108	0.149	0.147	0.152	0.11	0.146	0.15	0.143	0.102	0.469	0.456	0.45	0.109	0.425	0.409	0.415	0.105	0.373	0.395	0.416	0.105	0.343	0.318	0.322	0.108	0.325	0.324	0.328	0.111	0.307	0.308	0.316	0.104	0.276	0.279	0.267	0.109	0.265	0.284	0.298	0.105	0.285	0.26
	10:30:00	0	0.101	0.14	0.152	0.145	0.107	0.149	0.147	0.151	0.11	0.145	0.148	0.142	0.102	0.537	0.518	0.524	0.109	0.485	0.472	0.469	0.105	0.415	0.458	0.504	0.105	0.379	0.362	0.356	0.108	0.347	0.351	0.358	0.109	0.34	0.337	0.342	0.104	0.309	0.295	0.287	0.109	0.285	0.302	0.316	0.105	0.299	0.278
	11:00:00	0	0.101	0.141	0.151	0.145	0.107	0.147	0.146	0.15	0.11	0.146	0.148	0.141	0.102	0.681	0.649	0.671	0.11	0.614	0.6	0.564	0.105	0.477	0.569	0.634	0.105	0.418	0.4	0.391	0.108	0.383	0.374	0.384	0.11	0.371	0.364	0.377	0.104	0.335	0.33	0.324	0.108	0.307	0.323	0.331	0.105	0.317	0.298
	11:30:00	0	0.101	0.14	0.15	0.144	0.107	0.146	0.146	0.15	0.109	0.146	0.148	0.141	0.102	0.864	0.828	0.841	0.109	0.79	0.775	0.736	0.105	0.612	0.731	0.798	0.104	0.458	0.429	0.423	0.108	0.411	0.395	0.412	0.108	0.398	0.392	0.407	0.104	0.356	0.35	0.348	0.109	0.329	0.338	0.345	0.105	0.329	0.32
	12:00:00	0	0.101	0.139	0.151	0.143	0.107	0.146	0.146	0.149	0.109	0.145	0.145	0.14	0.102	0.973	0.949	0.958	0.108	0.913	0.893	0.872	0.105	0.774	0.884	0.918	0.104	0.496	0.462	0.453	0.108	0.443	0.416	0.439	0.108	0.419	0.421	0.43	0.103	0.381	0.379	0.369	0.108	0.34	0.353	0.356	0.105	0.347	0.34
	12:30:00	0	0.101	0.137	0.149	0.142	0.107	0.146	0.145	0.146	0.109	0.144	0.146	0.141	0.102	1.036	1.029	1.031	0.109	0.992	0.978	0.958	0.105	0.899	0.975	1.006	0.104	0.522	0.498	0.48	0.108	0.468	0.44	0.47	0.107	0.449	0.445	0.457	0.103	0.406	0.404	0.388	0.108	0.362	0.367	0.366	0.105	0.361	0.358
	13:00:00	0	0.1	0.137	0.149	0.141	0.106	0.145	0.145	0.145	0.109	0.143	0.145	0.14	0.101	1.081	1.069	1.069	0.109	1.038	1.026	1.02	0.104	0.971	1.033	1.054	0.104	0.563	0.531	0.513	0.107	0.507	0.465	0.508	0.107	0.471	0.473	0.482	0.103	0.431	0.426	0.404	0.108	0.379	0.383	0.376	0.104	0.37	0.372
	13:30:00	0	0.1	0.137	0.149	0.141	0.106	0.144	0.145	0.145	0.109	0.143	0.146	0.14	0.101	1.101	1.095	1.091	0.108	1.067	1.06	1.056	0.104	1.019	1.071	1.086	0.104	0.626	0.556	0.546	0.107	0.551	0.504	0.563	0.11	0.509	0.506	0.522	0.103	0.458	0.445	0.424	0.108	0.389	0.398	0.385	0.105	0.385	0.384
	14:00:00	0	0.1	0.135	0.148	0.14	0.106	0.145	0.145	0.145	0.109	0.143	0.146	0.14	0.101	1.099	1.103	1.1	0.109	1.078	1.075	1.075	0.104	1.042	1.09	1.098	0.104	0.696	0.637	0.611	0.107	0.604	0.553	0.621	0.111	0.55	0.544	0.568	0.103	0.468	0.471	0.446	0.108	0.412	0.412	0.404	0.105	0.4	0.396
	14:30:00	0	0.101	0.134	0.146	0.139	0.106	0.145	0.145	0.144	0.109	0.143	0.146	0.14	0.101	1.083	1.089	1.091	0.108	1.07	1.075	1.071	0.104	1.062	1.089	1.1	0.103	0.767	0.707	0.678	0.107	0.683	0.593	0.699	0.109	0.601	0.585	0.611	0.103	0.484	0.486	0.467	0.108	0.435	0.433	0.415	0.104	0.412	0.419
	15:00:00	0	0.1	0.133	0.146	0.138	0.106	0.145	0.144	0.146	0.109	0.143	0.145	0.139	0.101	1.06	1.061	1.075	0.108	1.062	1.069	1.072	0.104	1.067	1.078	1.076	0.103	0.846	0.779	0.757	0.107	0.75	0.661	0.768	0.109	0.666	0.639	0.686	0.103	0.527	0.517	0.5	0.108	0.473	0.45	0.435	0.104	0.427	0.435
	15:30:00	0	0.1	0.134	0.144	0.136	0.106	0.145	0.144	0.145	0.109	0.143	0.144	0.139	0.101	1.03	1.045	1.043	0.108	1.036	1.053	1.057	0.104	1.058	1.058	1.059	0.103	0.919	0.861	0.841	0.107	0.822	0.717	0.844	0.11	0.725	0.706	0.767	0.103	0.574	0.565	0.544	0.108	0.514	0.481	0.448	0.104	0.442	0.457
	16:00:00	0	0.1	0.132	0.143	0.136	0.106	0.144	0.143	0.145	0.108	0.142	0.143	0.138	0.101	1.006	1.015	1.018	0.108	1.013	1.025	1.036	0.104	1.045	1.022	1.033	0.103	0.97	0.922	0.908	0.107	0.891	0.794	0.916	0.109	0.807	0.778	0.818	0.103	0.618	0.62	0.587	0.108	0.57	0.515	0.479	0.104	0.464	0.483
	16:30:00	0	0.1	0.131	0.142	0.135	0.106	0.144	0.143	0.145	0.108	0.141	0.141	0.138	0.101	0.986	0.995	0.999	0.108	0.994	1	1.012	0.104	1.023	1.012	1.014	0.103	1.019	0.975	0.959	0.107	0.953	0.867	0.98	0.108	0.872	0.847	0.866	0.103	0.67	0.672	0.644	0.108	0.627	0.56	0.52	0.104	0.496	0.524
	17:00:00	0	0.1	0.13	0.14	0.133	0.106	0.142	0.142	0.146	0.108	0.139	0.141	0.138	0.101	0.967	0.973	0.977	0.109	0.972	0.98	0.991	0.104	1.001	0.993	0.992	0.103	1.048	1.021	1.005	0.107	1	0.92	1.023	0.11	0.929	0.899	0.913	0.103	0.74	0.709	0.694	0.107	0.706	0.618	0.572	0.104	0.526	0.569
	17:30:00	0	0.1	0.13	0.138	0.132	0.105	0.142	0.141	0.147	0.108	0.138	0.142	0.138	0.101	0.955	0.957	0.962	0.108	0.958	0.968	0.975	0.104	0.975	0.976	0.977	0.103	1.069	1.058	1.042	0.107	1.031	0.969	1.039	0.108	0.976	0.941	0.955	0.103	0.792	0.764	0.75	0.108	0.761	0.654	0.61	0.104	0.574	0.618
	18:00:00	0	0.1	0.129	0.139	0.132	0.105	0.14	0.141	0.147	0.108	0.136	0.141	0.139	0.101	0.943	0.945	0.951	0.108	0.947	0.953	0.957	0.104	0.958	0.962	0.963	0.103	1.08	1.07	1.062	0.107	1.048	1.004	1.061	0.108	1.012	0.959	0.985	0.103	0.852	0.831	0.8	0.107	0.808	0.703	0.649	0.104	0.633	0.675
	18:30:00	0	0.1	0.127	0.137	0.13	0.105	0.139	0.141	0.147	0.108	0.136	0.141	0.138	0.101	0.928	0.935	0.934	0.109	0.936	0.937	0.944	0.104	0.943	0.949	0.952	0.103	1.078	1.066	1.067	0.107	1.062	1.039	1.075	0.107	1.044	0.993	0.987	0.103	0.904	0.885	0.851	0.108	0.857	0.749	0.708	0.104	0.664	0.729
	19:00:00	0	0.1	0.126	0.137	0.129	0.105	0.138	0.14	0.147	0.108	0.135	0.141	0.138	0.1	0.917	0.924	0.922	0.108	0.925	0.919	0.931	0.104	0.93	0.943	0.943	0.103	1.063	1.065	1.076	0.107	1.069	1.049	1.08	0.109	1.05	1.02	1.004	0.102	0.947	0.94	0.9	0.108	0.9	0.807	0.76	0.104	0.71	0.766
	19:30:00	0	0.1	0.125	0.135	0.128	0.105	0.138	0.14	0.147	0.108	0.134	0.14	0.138	0.101	0.909	0.913	0.916	0.108	0.907	0.904	0.919	0.104	0.911	0.928	0.934	0.103	1.05	1.065	1.058	0.107	1.071	1.053	1.087	0.109	1.059	1.026	1.007	0.102	0.987	0.987	0.937	0.107	0.945	0.859	0.818	0.104	0.75	0.803
	20:00:00	0	0.1	0.125	0.136	0.128	0.105	0.139	0.141	0.147	0.108	0.133	0.139	0.139	0.101	0.91	0.901	0.905	0.107	0.906	0.898	0.907	0.104	0.894	0.919	0.926	0.103	1.056	1.058	1.059	0.107	1.062	1.051	1.08	0.109	1.058	1.03	1.011	0.102	1.007	1.011	0.973	0.108	0.98	0.898	0.866	0.104	0.791	0.847
	20:30:00	0	0.1	0.124	0.135	0.126	0.105	0.138	0.14	0.147	0.108	0.132	0.138	0.14	0.1	0.902	0.892	0.903	0.108	0.895	0.888	0.896	0.104	0.891	0.907	0.906	0.102	1.05	1.054	1.058	0.107	1.057	1.025	1.079	0.11	1.058	1.029	1.01	0.102	1.001	1.02	0.998	0.107	1.006	0.939	0.903	0.104	0.836	0.888
	21:00:00	0	0.099	0.123	0.133	0.126	0.105	0.139	0.141	0.147	0.108	0.13	0.138	0.14	0.1	0.893	0.889	0.898	0.109	0.894	0.885	0.89	0.104	0.881	0.894	0.906	0.103	1.02	1.037	1.052	0.107	1.049	1.035	1.077	0.107	1.049	1.034	0.996	0.102	0.986	1.024	1.015	0.107	1.038	0.967	0.921	0.104	0.882	0.91
	21:30:00	0	0.099	0.122	0.132	0.125	0.105	0.139	0.141	0.148	0.108	0.128	0.138	0.14	0.1	0.886	0.87	0.89	0.107	0.881	0.877	0.882	0.104	0.87	0.893	0.9	0.102	1.005	1.022	1.04	0.107	1.031	1.033	1.064	0.109	1.045	1.033	0.994	0.102	0.975	0.998	0.977	0.107	1.039	0.953	0.958	0.104	0.912	0.949
	22:00:00	0	0.099	0.121	0.13	0.124	0.105	0.14	0.143	0.148	0.108	0.127	0.137	0.14	0.1	0.875	0.876	0.876	0.108	0.876	0.871	0.87	0.104	0.865	0.886	0.896	0.102	0.987	1	1.022	0.107	1.007	1.001	1.051	0.108	1.033	1.004	0.99	0.102	0.993	0.971	0.97	0.107	0.998	0.954	0.946	0.104	0.915	0.938
	22:30:00	0	0.099	0.12	0.13	0.124	0.105	0.14	0.144	0.149	0.108	0.127	0.136	0.14	0.1	0.869	0.878	0.871	0.107	0.867	0.866	0.87	0.104	0.855	0.886	0.889	0.103	0.967	0.984	1.002	0.107	1.004	1.003	1.041	0.11	1.033	1.013	0.985	0.102	1	0.987	1.008	0.107	0.971	0.967	0.966	0.104	0.882	0.918
	23:00:00	0	0.099	0.12	0.129	0.123	0.104	0.141	0.144	0.149	0.108	0.128	0.136	0.14	0.1	0.861	0.867	0.869	0.108	0.862	0.86	0.867	0.104	0.858	0.878	0.887	0.102	0.93	0.962	0.981	0.106	0.983	0.994	1.027	0.109	1.006	0.995	0.98	0.102	0.975	0.978	0.971	0.107	0.994	0.974	0.967	0.104	0.933	0.907
	23:30:00	0	0.1	0.12	0.129	0.122	0.104	0.142	0.144	0.149	0.108	0.129	0.138	0.14	0.1	0.857	0.852	0.863	0.108	0.856	0.851	0.855	0.103	0.846	0.869	0.872	0.102	0.905	0.928	0.963	0.106	0.964	0.982	0.999	0.108	1.008	0.981	0.978	0.102	0.978	0.989	0.998	0.107	1.013	0.947	0.948	0.104	0.911	0.943
	1 day, 0:00:00	0	0.099	0.12	0.128	0.122	0.104	0.144	0.145	0.149	0.108	0.129	0.136	0.14	0.1	0.842	0.846	0.849	0.109	0.844	0.843	0.846	0.104	0.841	0.859	0.86	0.102	0.883	0.915	0.947	0.106	0.962	0.971	0.966	0.11	0.973	0.964	0.956	0.102	0.972	0.991	0.977	0.107	1.009	0.957	0.949	0.104	0.916	0.958
Results
		1	2	3	4	5	6	7	8	9	10	11	12
	A	-0.087	0.127	0.203	0.113	-0.063	0.133	0.13	0.123	-0.063	0.127	0.12	0.15	Max V [600]
		1	1	1	1	1	1	1	1	1	1	1	1	R-Squared [600]
		00:15:00	00:45:00	00:15:00	00:45:00	01:45:00	00:15:00	00:45:00	00:45:00	01:15:00	00:15:00	00:45:00	00:15:00	t at Max V [600]
		00:00:00	00:06:19	00:00:00	00:00:53	00:52:06	00:00:00	00:02:18	00:05:41	00:41:03	00:00:00	00:14:10	00:00:00	Lagtime [600]
	B	-0.067	6.107	5.95	5.667	-0.05	5.893	5.84	5.703	-0.057	5.397	5.4	5.48	Max V [600]
		1	1	1	1	1	1	1	1	1	1	1	1	R-Squared [600]
		00:15:00	11:15:00	11:15:00	11:15:00	18:45:00	11:15:00	11:15:00	11:15:00	00:45:00	11:45:00	11:15:00	11:15:00	t at Max V [600]
		00:00:00	09:31:14	09:33:42	09:24:55	15:40:00	09:38:40	09:40:29	09:44:09	00:26:28	10:01:11	09:38:50	09:28:09	Lagtime [600]
	C	-0.07	2.64	2.727	2.82	-0.06	2.63	2.577	2.597	-0.137	2.737	2.423	2.717	Max V [600]
		1	1	1	1	1	1	1	1	1	1	1	1	R-Squared [600]
		00:45:00	14:45:00	15:15:00	15:15:00	00:45:00	14:15:00	15:45:00	14:15:00	06:45:00	15:45:00	15:45:00	15:15:00	t at Max V [600]
		00:28:34	10:28:13	11:02:36	11:25:13	00:16:40	11:02:05	11:41:48	10:50:27	05:54:53	11:55:26	11:34:32	11:37:53	Lagtime [600]
	D	-0.057	2.337	2.22	1.907	-0.097	2.63	1.937	1.963	-0.103	1.953	1.877	1.79	Max V [600]
		1	1	1	1	1	1	1	1	1	1	1	1	R-Squared [600]
		01:15:00	16:45:00	17:45:00	16:15:00	00:45:00	16:45:00	18:45:00	18:15:00	00:45:00	17:45:00	17:45:00	18:45:00	t at Max V [600]
		00:49:25	12:41:02	12:46:16	12:02:37	00:08:17	13:21:31	13:13:35	13:35:15	00:38:43	13:45:28	13:09:42	13:02:51	Lagtime [600]
	E	-0.077	0.11	0.097	0.12	-0.04	0.16	0.253	0.2	-0.13	0.14	0.137	0.117	Max V [600]
		1	1	1	1	1	1	1	1	1	1	1	1	R-Squared [600]
		00:45:00	00:15:00	00:45:00	23:45:00	01:15:00	17:15:00	02:15:00	02:15:00	00:45:00	22:15:00	01:15:00	01:15:00	t at Max V [600]
		00:27:23	00:00:00	00:10:21	21:02:30	00:30:00	13:41:53	01:35:55	01:28:30	00:26:09	18:25:00	00:27:48	00:32:34	Lagtime [600]
	F	-0.063	6.48	6.907	5.997	-0.07	5.89	6.373	6.88	-0.057	6.533	5.757	6.28	Max V [600]
		1	1	1	1	1	1	1	1	1	1	1	1	R-Squared [600]
		01:15:00	12:15:00	12:15:00	12:15:00	01:45:00	12:15:00	12:15:00	12:15:00	00:15:00	12:45:00	12:15:00	12:15:00	t at Max V [600]
		00:20:32	10:36:53	10:52:49	10:44:07	01:18:34	10:12:29	10:46:03	10:53:55	00:00:00	11:08:58	10:33:25	10:32:25	Lagtime [600]
	G	-0.08	0.093	0.237	0.28	-0.083	0.227	0.223	0.22	-0.113	0.217	0.153	0.133	Max V [600]
		1	1	1	1	1	1	1	1	1	1	1	1	R-Squared [600]
		01:45:00	00:45:00	21:15:00	19:45:00	00:45:00	19:15:00	11:15:00	12:45:00	01:15:00	07:15:00	15:45:00	23:45:00	t at Max V [600]
		00:57:30	00:09:39	18:11:50	14:24:17	00:09:36	13:23:49	07:17:28	08:46:22	00:38:49	04:33:42	10:54:08	15:25:30	Lagtime [600]
	H	-0.083	0.103	0.18	0.213	-0.073	-0.22	-0.15	0.12	-0.08	0.187	0.183	0.11	Max V [600]
		1	1	1	1	1	1	1	1	1	1	1	1	R-Squared [600]
		01:15:00	02:15:00	17:45:00	02:45:00	01:15:00	13:45:00	15:45:00	23:45:00	00:15:00	01:15:00	01:15:00	00:45:00	t at Max V [600]
		00:25:12	01:00:00	15:05:33	01:59:04	00:21:49	17:03:38	18:44:00	20:06:40	00:00:00	00:53:34	00:54:00	00:20:55	Lagtime [600]
[truncated: 49 more columns]
